# Supplementary material for: Anticoagulant Activity of Naja nigricollis Venom Is Mediated by Phospholipase A2 Toxins and Inhibited by Varespladib
Source: Toxins (Basel). 2021 Apr 23;13(5):302. doi: 10.3390/toxins13050302 (PMC8145175; doi:10.3390/toxins13050302)
Supplement: Supplementary file 1 [file toxins-13-00302-s001.zip]

Archive with 1 entries (1 files):
- toxins-1159195-supplementary.pdf
